# Supplementary material for: Genome-wide identification and functional characterization of PP2C genes in the wild relative of sweet potato Ipomoea trifida
Source: BMC Plant Biol. 2025 Dec 29;25:1742. doi: 10.1186/s12870-025-07764-4 (PMC12752091; doi:10.1186/s12870-025-07764-4)
Supplement: Supplementary file 1 — Supplementary Material 1 [file 12870_2025_7764_MOESM1_ESM.xls]

## Sheet: S1
Table S1. Primers used for the qRT-PCR analysis.
Primer name	Primer sequence (5'-3')
qPP2C1-F	GACTGATCCACACCGAGCAA
qPP2C1-R	TGTCCCTGTCTCGAAAGCAC
qPP2C10-F	CCAGATGTGAAAACGGTGCC
qPP2C10-R	ATCCACGGCCTCTTGATTCG
qPP2C15-F	GACTTCTGTTTGCGGGAGGA
qPP2C15-R	TCTGCACTTCATCGCCACAT
qPP2C16-F	CTCGGAACCCACAAAGGTCA
qPP2C16-R	TAACCAGACTTGCCCCGTTC
qPP2C22-F	GGTCATGGTTAGCACAGCCA
qPP2C22-R	CCCCAAGATTCGCCACAAAC
qPP2C27-F	GTCCAAAAGAGCCTCCCTCC
qPP2C27-R	ACCGGATGCTGGGAACAAAT
qPP2C30-F	ACGCCGGAAGATGACTGTTT
qPP2C30-R	CTCTTCCCGTTCAGGCACAT
qPP2C31-F	TACCGAGGGGTGGCTAAGAA
qPP2C31-R	CGCCTGAGACAGAGCTTTCA
qPP2C32-F	GGCTTCTGATGGAGTCTGGG
qPP2C32-R	GCAGAGAGTGGGTGTGGTTT
qPP2C48-F	GCAGTCTCCAGAGGAATCGG
qPP2C48-R	TATCGACGCAGAAAGCTCGG
qPP2C54-F	CGCTACTTACATCGGCGTCT
qPP2C54-R	CGTTGACAGTCCTCCTTGCT
qPP2C64-F	TTCGAGGTGAAGGTGAAGCC
qPP2C64-R	CGTTGATTCCGGCGATCCTA
qPP2C77-F	GGGAGGGGGAGAAAGGTAGT
qPP2C77-R	CCTCCCACAAACAGACGTGA
qPP2C89-F	GATTGTCGTGCTGTGTTGGG
qPP2C89-R	GCAGAACCTTTCGGACCCTT
qPP2C90-F	CAGAAACCGTGGGCACTACT
qPP2C90-R	GGTTCTTTCCCCCGACAGAG
qACTIN-F	AGCAGCATGAAGATTAAGGTTGTAGCAC
qACTIN-R	TGGAAAATTAGAAGCACTTCCTGTGAAC

## Sheet: S2
Table S2. Characteristics of PP2Cs in I. trifida.
Gene ID	Gene Name	Size (aa)	Molecular Weight	Theoretical pI	Instability Index	Aliphatic Index	Grand Average of Hydropathicity	Subcellular Localization
Itf15g06460	ItfPP2C87	416	46773.6	6.48	37.57	64.42	-0.706	Nucleus
Itf11g19060	ItfPP2C70	363	40486.5	5.56	36.55	80.28	-0.616	Chloroplast; Cytoplasm
Itf03g25490	ItfPP2C21	361	40225.1	6.57	39.43	67.26	-0.591	Chloroplast; Nucleus
Itf11g10420	ItfPP2C68	362	39548.3	5.25	37.48	73.59	-0.549	Nucleus
Itf12g11280	ItfPP2C75	433	47738.6	6.47	33.28	69.56	-0.541	Nucleus
Itf04g29700	ItfPP2C31	714	79854.4	5.55	40.13	78.75	-0.527	Chloroplast; Nucleus
Itf15g02690	ItfPP2C86	554	61301.7	6.53	58.42	81.03	-0.512	Nucleus
Itf02g09510	ItfPP2C8	472	52149.6	5.63	46.03	76.44	-0.508	Nucleus
Itf04g08160	ItfPP2C23	282	31692.2	9.11	37.61	72.7	-0.487	Chloroplast; Nucleus
Itf11g21830	ItfPP2C71	473	52697.4	6.37	48.11	80.32	-0.482	Nucleus
Itf09g09640	ItfPP2C58	406	45073.5	5.09	32.04	73.67	-0.469	Nucleus
Itf06g07910	ItfPP2C42	278	30885.9	5.82	43.26	80.97	-0.46	Nucleus
Itf06g20050	ItfPP2C43	418	46371.2	6.31	39.78	78.11	-0.459	Nucleus
Itf09g08500	ItfPP2C57	627	69183.4	5.79	35.71	77.32	-0.458	Cell membrane; Chloroplast; Nucleus; Peroxisome
Itf11g04710	ItfPP2C66	472	52156.6	5.55	45.99	70.23	-0.452	Nucleus
Itf07g04330	ItfPP2C45	469	51380.2	6.62	47.73	73.88	-0.452	Nucleus
Itf05g10650	ItfPP2C36	275	30221.1	8.43	34.87	85.09	-0.451	Nucleus
Itf11g11250	ItfPP2C69	358	38626.2	6.76	39.92	79.02	-0.449	Nucleus
Itf08g01710	ItfPP2C50	789	87108.8	5.21	47.41	77.92	-0.446	Chloroplast
Itf05g19440	ItfPP2C37	589	66277.9	5.96	48.76	79.76	-0.442	Chloroplast; Nucleus
Itf08g01700	ItfPP2C49	787	86922	5.52	48.05	79.24	-0.437	Chloroplast
Itf09g03550	ItfPP2C56	876	94668.6	4.18	46.08	83.52	-0.437	Nucleus
Itf03g15430	ItfPP2C15	434	46974.6	5.17	70.63	67.86	-0.43	Nucleus
Itf02g12110	ItfPP2C9	469	51816.2	5.27	42.49	69.83	-0.426	Nucleus
Itf01g01630	ItfPP2C1	277	30338.4	8.34	33.94	85.23	-0.417	Nucleus
Itf08g09010	ItfPP2C52	316	35340.2	7.08	44.2	82.31	-0.405	Nucleus
Itf12g22800	ItfPP2C77	402	43268.3	5.37	56.01	70.25	-0.403	Nucleus
Itf02g12540	ItfPP2C10	286	31431.8	7.23	39.01	83.88	-0.397	Nucleus
Itf04g29320	ItfPP2C30	390	42876.7	5.92	49.42	79.72	-0.376	Nucleus
Itf05g07250	ItfPP2C34	523	56740.9	5.87	47.22	80.52	-0.367	Chloroplast
Itf03g30570	ItfPP2C22	389	43505.1	5.49	53.25	86.45	-0.361	Nucleus
Itf04g16250	ItfPP2C24	248	27688.5	8.81	45.19	79.4	-0.356	Nucleus
Itf05g27060	ItfPP2C40	519	56284.1	5.05	32.69	80.6	-0.355	Cell membrane; Chloroplast; Nucleus
Itf04g25710	ItfPP2C29	1077	121853	5.5	40.81	81.4	-0.349	Nucleus
Itf05g10290	ItfPP2C35	350	37464.6	4.83	43.66	75.6	-0.346	Nucleus
Itf15g09950	ItfPP2C89	384	42341.9	5.48	50.47	78.78	-0.343	Nucleus
Itf10g22720	ItfPP2C63	279	30300.2	6.36	39.68	82.19	-0.336	Nucleus
Itf09g03460	ItfPP2C55	283	31048	5.78	38.86	85.83	-0.33	Nucleus
Itf10g01350	ItfPP2C60	295	32382.7	6.02	46.63	76.41	-0.324	Nucleus
Itf15g20460	ItfPP2C90	545	59318.1	4.63	45.39	82.46	-0.321	Nucleus
Itf13g19240	ItfPP2C81	402	44029.3	4.97	42.67	75.07	-0.318	Nucleus
Itf11g06950	ItfPP2C67	383	42903.9	6.4	36.08	90.57	-0.316	Nucleus
Itf05g03430	ItfPP2C33	448	49390	5.68	65.1	77.25	-0.315	Nucleus
Itf03g25460	ItfPP2C20	360	39344.6	5.17	50.23	88.53	-0.314	Nucleus
Itf11g02650	ItfPP2C65	385	42246.9	8.86	47.72	86.57	-0.313	Nucleus
Itf01g13840	ItfPP2C2	356	39181.8	5.02	28.65	77.47	-0.311	Nucleus
Itf03g21550	ItfPP2C18	379	41405.5	5.03	47.15	83.14	-0.302	Nucleus
Itf03g03520	ItfPP2C11	371	40493.3	6.09	49.33	80.46	-0.299	Nucleus
Itf07g10760	ItfPP2C47	410	45281.6	5.59	42.36	81.54	-0.295	Nucleus
Itf12g09440	ItfPP2C74	580	63748.2	6	36.11	82.86	-0.294	Chloroplast
Itf07g05310	ItfPP2C46	293	31372.9	4.99	34.7	79.9	-0.286	Nucleus
Itf04g17650	ItfPP2C25	352	38762	4.43	43.9	81.65	-0.285	Nucleus
Itf06g22770	ItfPP2C44	425	45989	5.17	34.28	77.34	-0.282	Nucleus
Itf05g22060	ItfPP2C38	385	41666.4	5.97	55.63	83.12	-0.281	Nucleus
Itf10g12180	ItfPP2C61	257	28617.5	7.59	43.28	77.47	-0.28	Nucleus
Itf13g01640	ItfPP2C78	282	30755	6.45	30.83	84.4	-0.272	Cell wall; Chloroplast
Itf06g00630	ItfPP2C41	325	35770.6	6.18	31.82	84.89	-0.271	Nucleus
Itf03g18620	ItfPP2C17	1079	119741	5.03	39.76	88.07	-0.265	Nucleus
Itf14g16130	ItfPP2C84	382	41131.5	6.34	61.04	79.4	-0.262	Chloroplast; Nucleus
Itf15g22590	ItfPP2C91	388	41960.3	5.69	51.65	78.74	-0.261	Chloroplast
Itf01g33740	ItfPP2C5	473	51606.6	5.55	34.31	82.03	-0.258	Chloroplast; Nucleus
Itf11g01800	ItfPP2C64	290	31696.4	8.25	29.93	82.34	-0.257	Chloroplast
Itf01g34610	ItfPP2C6	522	55521.1	7.93	45.38	75.52	-0.247	Chloroplast
Itf09g02280	ItfPP2C54	370	41316.3	8.15	46.44	90.59	-0.244	Nucleus
Itf01g25410	ItfPP2C3	392	43195.2	8.68	41.87	88.27	-0.243	Chloroplast; Nucleus
Itf12g02530	ItfPP2C72	380	42085.8	7.24	47.51	94.45	-0.234	Chloroplast; Nucleus
Itf05g23630	ItfPP2C39	389	43307.5	8.71	52.78	94.24	-0.221	Nucleus
Itf05g02870	ItfPP2C32	382	41501.2	7.04	50.94	82.91	-0.216	Nucleus
Itf09g00350	ItfPP2C53	388	43275.5	9.12	44.02	92.68	-0.215	Nucleus
Itf03g14680	ItfPP2C14	351	37617.6	5.25	43.12	81.65	-0.21	Chloroplast; Nucleus
Itf13g19580	ItfPP2C82	623	68408.5	6.07	42.89	88.14	-0.207	Chloroplast
Itf15g09930	ItfPP2C88	253	27996.7	6.39	33.93	80.16	-0.204	Chloroplast
Itf13g18010	ItfPP2C80	385	41991.6	7.29	38.89	91.43	-0.202	Nucleus
Itf12g19690	ItfPP2C76	1080	118898	4.97	40.73	89.01	-0.2	Nucleus
Itf07g15020	ItfPP2C48	385	40960.4	6.27	57.22	84.62	-0.192	Nucleus
Itf14g01440	ItfPP2C83	426	46053.7	8.26	33.75	83.76	-0.179	Chloroplast
Itf09g10950	ItfPP2C59	656	71981.8	5.69	40.66	89.34	-0.174	Nucleus
Itf01g28700	ItfPP2C4	514	55938	4.95	42.49	88.19	-0.161	Chloroplast; Nucleus
Itf03g06580	ItfPP2C12	400	43852.9	6.71	44.78	92.9	-0.155	Nucleus; Chloroplast
Itf04g22440	ItfPP2C26	394	42466.1	7.64	53.03	89.57	-0.151	Chloroplast; Nucleus
Itf03g17630	ItfPP2C16	530	57762.1	5.4	49.64	91.57	-0.143	Chloroplast
Itf12g03580	ItfPP2C73	448	47610.3	6.86	42.34	79.51	-0.138	Cell wall; Chloroplast
Itf04g25700	ItfPP2C28	381	42498.5	5.46	41.56	93.39	-0.138	Nucleus
Itf13g17640	ItfPP2C79	396	43395	5.05	54.65	91.64	-0.137	Nucleus
Itf04g23590	ItfPP2C27	349	38193.3	5.05	53.6	90.29	-0.132	Nucleus
Itf10g12220	ItfPP2C62	430	46213.8	6.5	39.37	89.09	-0.118	Chloroplast
Itf03g13030	ItfPP2C13	319	34807.8	5.51	65.05	86.83	-0.096	Nucleus
Itf02g06490	ItfPP2C7	548	59119.2	4.94	44.82	92.5	-0.094	Chloroplast; Nucleus
Itf03g25070	ItfPP2C19	394	42973.8	6.47	40.42	94.04	-0.078	Chloroplast; Nucleus
Itf14g16380	ItfPP2C85	309	33030.3	5.36	42.74	85.24	-0.041	Chloroplast
Itf08g04200	ItfPP2C51	737	78559.3	6.99	63.09	94.1	0.044	Nucleus

## Sheet: S3
Table S3. The protein-protein interactions information downloaded from SMART website.
Node1	Node2	Experimentally_determined_interaction	Database_annotated	Automated_textmining	Combined_score
HAI3	PYR1	0	0.65	0.862	0.949
HAI3	SRK2J	0.109	0.667	0.801	0.935
HAI3	PYL4	0.221	0.65	0.719	0.916
HAI3	SRK2A	0.109	0.667	0.772	0.926
HAI3	SRK2G	0.109	0.667	0.775	0.927
HAI3	SRK2D	0.284	0.667	0.798	0.947
HAI3	SRK2I	0.284	0.667	0.798	0.947
HAI3	PYL9	0.489	0.65	0.739	0.949
HAI3	PYL10	0.473	0.65	0.54	0.907
HAI3	SRK2E	0.109	0.667	0.806	0.937
HAI3	SRK2B	0.109	0.667	0.8	0.935
HAI3	SRK2H	0.109	0.667	0.806	0.937
HAI3	PYL8	0.473	0.65	0.541	0.908
HAI3	PYL5	0.433	0.65	0.6	0.913
HAI3	SRK2C	0.109	0.667	0.782	0.93
HAI3	SRK2F	0.109	0.667	0.788	0.931
PP2CA	PYR1	0.45	0.65	0.941	0.987
PP2CA	SRK2J	0.109	0.667	0.796	0.934
PP2CA	PYL4	0.786	0.65	0.854	0.988
PP2CA	PYL2	0.312	0.65	0.783	0.943
PP2CA	SRK2A	0.109	0.667	0.8	0.935
PP2CA	SRK2G	0.109	0.667	0.777	0.928
PP2CA	SRK2H	0.109	0.667	0.776	0.927
PP2CA	SRK2F	0.109	0.667	0.789	0.932
PP2CA	SLAC1	0.516	0	0.869	0.933
PP2CA	SRK2B	0.109	0.667	0.799	0.935
PP2CA	SRK2C	0.109	0.667	0.803	0.936
PP2CA	PYL1	0.23	0.65	0.794	0.939
PP2CA	PYL7	0.37	0.65	0.759	0.942
PP2CA	PYL11	0.45	0.65	0.758	0.949
PP2CA	PYL3	0.509	0.65	0.735	0.95
PP2CA	PYL9	0.489	0.65	0.795	0.96
PP2CA	PYL6	0.605	0.65	0.739	0.96
PP2CA	PYL12	0.45	0.65	0.847	0.967
PP2CA	SRK2I	0.488	0.667	0.822	0.967
PP2CA	PYL5	0.605	0.65	0.791	0.968
PP2CA	PYL10	0.633	0.65	0.785	0.97
PP2CA	PYL8	0.717	0.65	0.866	0.985
PP2CA	SRK2E	0.654	0.667	0.896	0.987
PP2CA	SRK2D	0.637	0.667	0.919	0.989
PP2CA	PYL13	0.97	0.65	0.785	0.997
PYL4	SAG113	0.45	0.65	0.758	0.949
PYL5	SAG113	0.23	0.65	0.719	0.917
PYL8	SAG113	0.633	0.65	0.597	0.943
PYL9	SAG113	0.489	0.65	0.772	0.955
PYR1	SRK2I	0.292	0	0.898	0.924
PYR1	SRK2D	0.23	0	0.926	0.94
PYR1	SRK2E	0	0	0.961	0.961
PYR1	SAG113	0.45	0.65	0.863	0.971
SAG113	SRK2J	0.109	0.667	0.8	0.935
SAG113	SRK2A	0.109	0.667	0.756	0.921
SAG113	SRK2G	0.109	0.667	0.74	0.916
SAG113	SRK2D	0.284	0.667	0.803	0.949
SAG113	SRK2I	0.284	0.667	0.798	0.947
SAG113	SRK2E	0.488	0.667	0.805	0.964
SAG113	SRK2B	0.109	0.667	0.774	0.927
SAG113	SRK2H	0.109	0.667	0.795	0.934
SAG113	SRK2C	0.109	0.667	0.752	0.92
SAG113	SRK2F	0.109	0.667	0.804	0.937
SLAC1	SRK2E	0.822	0	0.929	0.986
